# Supplementary material for: The RIP1–RIP3 Complex Mediates Osteocyte Necroptosis after Ovariectomy in Rats
Source: PLoS One. 2016 Mar 17;11(3):e0150805. doi: 10.1371/journal.pone.0150805 (PMC4795547; doi:10.1371/journal.pone.0150805)
Supplement: S1 File — (ZIP) [file pone.0150805.s004.zip]

Archive with 11 entries (10 files):
- blot original figures/
- blot original figures/RIP1 and RIP3 protein expression in OVX groups-labelled.tif
- blot original figures/RIP1 and RIP3 protein expression in OVX groups-original.tif
- blot original figures/RIP1 protein expression in sham group-labelled.tif
- blot original figures/RIP1 protein expression in sham group-original.tif
- blot original figures/RIP3 protein expression in sham group-labelled.tif
- blot original figures/RIP3 protein expression in sham group-original.tif
- blot original figures/a┬-actin expression in OVX group-labelled.tif
- blot original figures/a┬-actin expression in OVX group-original.tif
- blot original figures/a┬-actin expression in sham group-labelled.tif
- blot original figures/a┬-actin expression in sham group-original.tif
